# Supplementary material for: Relevance of CSF, Serum and Neuroimaging Markers in CNS and PNS Manifestation in COVID-19: A Systematic Review of Case Report and Case Series
Source: Brain Sci. 2021 Oct 14;11(10):1354. doi: 10.3390/brainsci11101354 (PMC8533964; doi:10.3390/brainsci11101354)
Supplement: Supplementary file 1 [file brainsci-11-01354-s001.zip]

Archive with 1 entries (1 files):
- brainsci-1375303-supplementary.pdf
